# Supplementary material for: Fluoride Exposure from Drinking Water Increases the Risk of Stroke: An Ecological Study in Changwu Town, China
Source: Toxics. 2024 Sep 18;12(9):679. doi: 10.3390/toxics12090679 (PMC11436047; doi:10.3390/toxics12090679)
Supplement: Supplementary file 1 [file toxics-12-00679-s001.zip]

Archive with 1 entries (1 files):
- toxics-3190919-supplementary.pdf
